# Supplementary material for: Alterations of Nutritional Status in Children and Adolescents with Acute Lymphoblastic Leukemia
Source: Children (Basel). 2024 Mar 11;11(3):334. doi: 10.3390/children11030334 (PMC10969479; doi:10.3390/children11030334)
Supplement: Supplementary file 1 [file children-11-00334-s001.zip]

Archive with 1 entries (1 files):
- children-2896635-supplementary.pdf
